# Supplementary material for: Comprehensive Library Generation for Identification and Quantification of Endometrial Cancer Protein Biomarkers in Cervico-Vaginal Fluid
Source: Cancers (Basel). 2021 Jul 28;13(15):3804. doi: 10.3390/cancers13153804 (PMC8345211; doi:10.3390/cancers13153804)
Supplement: Supplementary file 1 [file cancers-13-03804-s001.zip]

Archive with 1 entries (1 files):
- cancers-1236363proof -supple.pdf
